# Supplementary material for: Spread of domestic animals across Neolithic western Anatolia: New stable isotope evidence from Uğurlu Höyük, the island of Gökçeada, Turkey
Source: PLoS One. 2019 Oct 10;14(10):e0222319. doi: 10.1371/journal.pone.0222319 (PMC6786565; doi:10.1371/journal.pone.0222319)
Supplement: S1 Table — (XLSX) [file pone.0222319.s001.xlsx]

## Sheet: SI Table 1-Collagen Data
Site and Year	Faunal Number	Taxon	Phase	Lab ID	Sampled Element	Total %C	delta C13 vs.PDB	Total %N	delta N15 vs.Air	C/N Ratio	Note
UZH14	BB120-21-B.57-69	BOS	5	UZ 51	metacarpal	23.0685	-21.133	7.56751	7.564	3.55641
UZH10	BB22-B.11-345	LEPUS	5	UZ 52	radius	35.6302	-18.643	12.0704	8.66	3.44384
UZH10	BB22-B.10-57	OC	5	UA 53	humerus	29.2039	-17.573	9.85678	8.953	3.45662
UZH10	BB22-B.10-60	OC	5	UZ 54	humerus	32.0993	-19.376	11.0537	8.708	3.38794
UZH10	BB22-B.11-158	OC	5	UZ 55	humerus	16.3083	-20.349	5.41263	7.24	3.51518
UZH14	BB120-21-B.57-14	SUS	5	UZ 56	radius	40.2276	-18.919	13.9259	11.75	3.37014
UZH10	BB22-B.10-63	OC	5	UZ 58	humerus	36.0847	-19.582	12.2341	8.23	3.4411
UZH14	BB120-21-B.57-2	cervid	5	UZ 59	mandible	39.055	-21.368	13.2897	6.893	3.42853
UZH13	P5-B.106-32	LEPUS	4	UZ 60	pelvis	24.9225	-22.039	8.25732	4.39	3.52127
UZH13	P5-B.107-2	LEPUS	4	UZ 61	scapula	32.7187	-20.799	11.3627	3.6675	3.35938	average of duplicate
UZH14	P6-B.37-1	BOS	4	UZ 62	pelvis	40.4498	-19.567	14.1403	6.595	3.33738
UZH14	P6-B.33-9	BOS	4	UZ 63	ulna	32.3014	-20.433	11.3007	5.829	3.33476
UZH14	P6-B.33-4	BOS	4	UZ 64	metacarpal	23.4064	-19.898	8.12352	6.17	3.36154
UZH14	P6-B.34-40	BOS	4	UZ 65	metapodial	44.8093	-20.617	15.4185	6.812	3.39056
UZH13	P5-B.106-9	CERVID	4	UZ 67	mandible	39.2778	-21.019	13.8915	5.128	3.29872
UZH13	P5-B.106-10	cervid	4	UZ68	mandible	42.7061	-21.516	15.1862	5.714	3.28085
UZH14	P5-B.126-1	CERVID	4	UZ 69	pelvis	43.3509	-20.885	15.4223	6.656	3.27942
UZH15	P6-B.44-1	DAMA	4	UZ 70	calcaneus	37.5771	-21.211	13.3032	4.708	3.29544
UZH14	P6-B.34-28	OC	4	UZ 71	pelvis	41.7627	-19.6425	14.4042	5.8425	3.38243	average of duplcate
UZH14	P6-B.34-27	OC	4	UZ 72	pelvis	41.8098	-21.113	14.6397	6.696	3.33191
UZH14	P6-B.34-17	OC	4	UZ 74	humerus	43.6506	-20.177	15.1693	6.199	3.35715
UZH13	P5-B.107-3	BOS	4	UZ 75	ulna	31.8713	-20.593	11.3417	7.292	3.27844
UZH14	P6-B.34-26	OC	4	UZ 76	pelvis	42.6029	-20.026	14.9374	6.197	3.32745
UZH13	P5-B.106-15	OC	4	UZ 77	scapula	37.6488	-19.957	13.6518	7.607	3.21743
UZH14	P6-B.33-3	OC	4	UZ 78	scapula	36.8374	-20.876	13.0862	5.872	3.28414
UZH15	P5-B135-1	OC	4	UZ 79	scapula	30.9194	-21.278	10.167	5.424	3.54803
UZH11	P5-B.102-12	SUS	4	UZ 80	humerus	40.3614	-19.715	14.2079	7.997	3.31425
UZH14	P6-B.37-6	OC	4	UZ 81	humerus	29.0573	-19.803	10.064	8.27	3.36846
UZH14	P6-B.35-1	SUS	4	UZ 82	humerus	39.6957	-21.526	13.9426	6.622	3.3216
UZH11	P5-B.50-11	CERVID	3	UZ 83	mandible	27.2979	-21.248	9.34493	4.383	3.408
UZH11	P5-B.50-8	OC	3	UZ 84	mandible	43.0548	-19.753	15.045	7.468	3.33869
UZH11	P5-B.50-10	OC	3	UZ 85	mandible	31.0935	-20.129	10.7771	7.236	3.36598
UZH11	P5-B.55-8	OC	3	UZ 86	mandible	35.1134	-21.743	12.3769	8.232	3.30984
UZH11	P5-B.55-4	OC	3	UZ 87	mandible	6.55167	-21.565	2.301	6.24	3.32187
UZH11	P5-B.50-261	OC	3	UZ 88	scapula	31.5284	-20.162	10.7594	7.463	3.4187
UZH11	P5-B.55-2	OC	3	UZ 89	scapula	41.9504	-19.691	14.9525	7.471	3.27318
UZH11	P5-B.50-251	SUS	3	UZ 90	mandible	24.5588	-20.083	8.03284	6.638	3.56685
UZH11	P5-B.51-6	CERVID	3	UZ 91	scapula	26.5145	-19.286	9.03372	4.281	3.42423
UZH11	P5-B.52-3	OC	3	UZ 92	scapula	40.7748	-20.007	14.3049	5.987	3.32547
UZH11	P5.B.51-3	SUS	3	UZ 94	metapodial	31.8726	-20.027	11.1295	7.398	3.34108
UZH11	P5-B.55-1	OC	3	UZ 95	scapula	37.3181	-20.088	13.0592	7.462	3.33389
UZH11	P5-B.51-2	OC	3	UZ 96	scapula	38.6661	-20.492	13.5422	7.305	3.3311
UZH14	P5-B.128-1	OC	3	UZ 97	scapula	33.8858	-20.298	11.9617	7.478	3.30499
UZH11	P5-B.51-5	BOS	3	UZ 98	metacarpal	43.4999	-18.99	15.3965	8.643	3.2962
UZH11	P5-B.50-263	OC	3	UZ 99	scapula	40.9075	-21.457	14.1366	7.271	3.37624	average of duplicate
UZH11	P5-B.50-1	BOS	3	UZ 101	metacarpal	39.9172	-19.769	13.9812	7.862	3.33091
UZH11	P5-B.50-257	CERVID	3	UZ 102	scapula	39.8202	-19.845	13.791	9.202	3.36863
UZH11	P5-B.55-5	SUS	3	UZ 103	mandible	37.4123	-19.7	13.0283	6.443	3.35022
UZH11	P5-B.52-6	SUS	3	UZ 104	maxilla	28.9126	-21.152	9.63443	9.844	3.50113
UZH11	P5-B.52-10	BOS	3	UZ 105	metatarsal	37.1751	-19.989	12.9072	7.542	3.36022
UZH14	P5-B.128-4	CERVID	3	UZ 106	antler	22.3911	-20.984	7.76474	5.149	3.27602	average of duplicate
UZH11	P5-B.55-6	LEPUS	3	UZ 107	humerus	24.8702	-19.585	8.38302	4.246	3.46118
UZH11	P5-B.52-7	LEPUS	3	UZ 108	ulna	38.5151	-20.671	13.4404	5.495	3.34322
UZH11	P5-B.50-252	CANID	3	UZ 109	maxilla	20.2048	-19.9	7.303	10.017	3.22775
UZH10	BB22-B10-25	CANID	5	UZ 200	mandible	36.83	-19.19	12.75	9.39	3.37007
UZH14	BB20-21-B.58.4	OC	5	UZ 202	mandible	38.27	-20.12	13.19	7.75	3.38501
UZH13	P5-B.106.6	OC	4	UZ 203	mandible	28.93	-20.76	9.89	5.87	3.41271
UZH11	P5-B.50.9	OC	3	UZ 204	mandible	19.33	-19.84	6.61	5.76	3.41175
UZH14	P5-B.128.3	OC	3	UZ 205	mandible	36.67	-19.52	12.83	6.87	3.3345
