# Supplementary material for: Spread of domestic animals across Neolithic western Anatolia: New stable isotope evidence from Uğurlu Höyük, the island of Gökçeada, Turkey
Source: PLoS One. 2019 Oct 10;14(10):e0222319. doi: 10.1371/journal.pone.0222319 (PMC6786565; doi:10.1371/journal.pone.0222319)
Supplement: S2 Table — (XLSX) [file pone.0222319.s002.xlsx]

## Sheet: SI Table 2-Enamel Data
Lab Number	delta C13 vs.PDB	delta O18 vs.PDB
UZ1 A	-13.43	-3.97986
UZ1 D	-13.805	-5.50144
UZ1 E	-11.488	-2.20824
UZ1 F	-12.403	-6.24792
UZ1 G	-11.683	-4.74804
UZ1 H	-11.783	-6.05862
UZ2 C	-13.497	-6.38626
UZ2 D	-13.294	-5.64776
UZ2 E	-13.349	-5.94316
UZ2 F	-13.677	-5.90884
UZ2 G	-13.755	-6.03365
UZ2 H	-13.38	-5.95148
UZ2 I	-12.636	-4.81981
UZ2 J	-12.946	-5.1901
UZ2 K	-12.746	-6.30513
UZ3 A	-13.256	-7.02387
UZ3 B	-13.297	-6.32906
UZ3 C	-14.267	-7.08524
UZ3 D	-14.202	-4.55924
UZ3 E	-14.424	-6.40291
UZ3 F	-13.408	-3.63448
UZ3 H	-13.841	-4.62781
UZ3 I	-14.13	-5.18962
UZ3 J	-14.398	-7.10541
UZ3 K	-12.921	-5.78444
UZ3 L	-13.457	-5.96056
UZ3 M	-13.291	-5.39968
UZ3 N	-12.784	-6.03933
UZ4 A	-13.876	-7.38165
UZ4 B	-13.899	-7.75031
UZ4 C	-13.299	-6.15487
UZ4 D	-12.31	-2.57096
UZ4 E	-13.95	-6.59495
UZ4 F	-14.345	-8.38366
UZ4 G	-13.06	-5.47321
UZ4 H	-13.888	-5.99627
UZ4 I	-12.368	-3.27913
UZ4 J	-13.969	-6.64012
UZ4 K	-13.425	-6.42165
UZ4 L	-12.852	-5.22428
UZ5 A	-12.56	-5.3041
UZ5 B	-12.051	-6.22104
UZ5 C	-11.568	-5.82507
UZ5 D	-9.569	-3.46244
UZ5 E	-11.601	-5.48791
UZ5 F	-10.749	-4.54104
UZ5 G	-12.087	-6.83443
UZ5 G	-12.379	-5.68262
UZ5 H	-11.124	-4.73265
UZ5 I	-13.025	-7.19259
UZ5 J	-12.283	-6.21763
UZ5 K	-12.028	-7.0634
UZ5 L	-13.427	-4.78068
UZ5 M	-13.913	-7.25246
UZ5 N	-13.602	-8.04546
UZ5 O	-13.001	-5.89019
UZ6 A	-13.489	-7.18734
UZ6 B	-14.024	-7.00983
UZ6 C	-14.187	-7.35329
UZ6 D	-12.293	-5.04027
UZ6 E	-13.918	-8.34585
UZ6 F	-12.346	-5.15803
UZ6 G	-13.382	-5.79145
UZ6 H	-11.41	-2.43457
UZ6 I	-13.215	-6.92161
UZ6 J	-11.087	-2.55787
UZ6 K	-13.083	-5.61605
UZ6 L	-10.424	-1.19723
UZ6 M	-12.502	-5.23304
UZ6 N	-11.008	-4.19134
UZ6 O	-11.065	-3.46462
UZ6 P	-12.83	-5.4816
UZ6 Q	-12.028	-4.22517
UZ6 R	-14.058	-7.76729
UZ6 S	-14.332	-8.00633
UZ6 T	-13.539	-5.68362
UZ7 A	-13.381	-7.24478
UZ7 B	-13.187	-6.74238
UZ7 C	-12.882	-5.87718
UZ7 D	-11.709	-3.48536
UZ7 E	-12.642	-5.50804
UZ7 G	-12.274	-3.06158
UZ7 I	-11.957	-2.9886
UZ7 J	-12.541	-5.13679
UZ7 L	-10.668	-5.88979
UZ7 M	-12.241	-6.53754
UZ7 N	-12.204	-6.48419
UZ8 A	-13.147	-7.46077
UZ8 B	-13.617	-7.50403
UZ8 C	-13.515	-8.04074
UZ8 D	-13.663	-5.57198
UZ8 E	-13.707	-4.67009
UZ8 G	-14.466	-5.22637
UZ8 H	-14.245	-5.49218
UZ8 I	-14.803	-5.34793
UZ8 J	-13.141	-2.76744
UZ8 K	-14.579	-5.11305
UZ8 L	-11.414	-5.00208
UZ8 M	-13.819	-5.02858
UZ8 N	-11.423	-4.6371
UZ8 O	-13.319	-4.13338
UZ8 P	-12.969	-4.92248
UZ8 Q	-12.963	-6.18441
UZ9 B	-13.665	-5.86197
UZ9 C	-13.62	-6.10818
UZ9 D	-13.438	-5.51378
UZ9 E	-13.336	-4.42594
UZ9 F	-13.314	-3.55856
UZ9 G	-12.827	-3.50924
UZ9 H	-13.531	-3.97371
UZ9 I	-13.438	-3.6317
UZ9 K	-13.511	-3.05069
UZ9 M	-13.212	-3.50015
UZ9 N	-13.644	-5.64807
UZ10 A	-12.013	-5.42279
UZ10 B	-13.587	-5.28391
UZ10 C	-13.868	-4.15235
UZ10 D	-12.607	-4.5835
UZ10 E	-14.544	-5.88261
UZ10 F	-14.237	-5.38678
UZ10 G	-14.516	-4.36632
UZ10 H	-13.177	-3.44132
UZ10 I	-14.566	-5.323
UZ10 J	-13.647	-6.28419
UZ10 K	-13.797	-3.77687
UZ10 L	-11.739	-5.03805
UZ10 M	-13.859	-3.91369
UZ11 A	-12.432	-4.07211
UZ11 B	-12.16	-4.81894
UZ11 C	-12.118	-3.75527
UZ11 D	-10.047	-3.03143
UZ11 E	-11.95	-4.59674
UZ11 F	-12.254	-5.67996
UZ11 G	-12.362	-5.25717
UZ11 H	-11.789	-4.31378
UZ11 I	-13.38	-6.81461
UZ11 J	-13.995	-7.93589
UZ11 K	-13.304	-5.77789
UZ11 L	-14.25	-7.68283
UZ11 M	-13.855	-5.90319
UZ11 N	-13.747	-6.05029
UZ12 A	-12.372	-4.69858
UZ12 B	-12.743	-5.64396
UZ12 C	-13.005	-5.48759
UZ12 D	-12.209	-4.48814
UZ12 E	-13.825	-5.34975
UZ12 F	-12.969	-4.82094
UZ12 G	-14.141	-4.71093
UZ12 H	-12.877	-2.68714
UZ12 I	-14.246	-6.02457
UZ12 J	-12.646	-4.56452
UZ12 K	-13.523	-4.08445
UZ12 L	-11.774	-3.36206
UZ12 M	-12.346	-3.39831
UZ12 O	-11.915	-3.11028
UZ12 P	-11.353	-3.49865
UZ12 Q	-12.001	-5.18103
UZ12 R	-12.581	-7.29615
UZ13 A	-13.168	-5.22544
UZ13 B	-13.351	-5.53734
UZ13 C	-12.989	-4.30938
UZ13 D	-12.864	-2.87367
UZ13 E	-13.015	-4.60165
UZ13 F	-12.817	-3.14131
UZ13 G	-12.545	-3.99335
UZ13 I	-12.364	-4.98894
UZ13 K	-12.456	-6.63001
UZ13 L	-12.406	-6.61142
UZ13 M	-13.923	-5.57555
UZ14 A	-11.648	-5.31685
UZ14 B	-12.161	-5.49973
UZ14 C	-13.455	-5.29571
UZ14 D	-11.67	-3.31219
UZ14 E	-13.5	-6.99873
UZ14 F	-13.828	-5.55153
UZ14 G	-14.299	-7.02304
UZ14 H	-13.032	-3.13314
UZ14 I	-14.12	-5.85175
UZ14 J	-13.943	-4.6773
UZ14 L	-12.524	-5.22911
UZ15 A	-12.756	-4.87075
UZ15 B	-12.54	-2.48801
UZ15 C	-12.489	-5.90778
UZ15 D	-11.779	-3.89603
UZ15 E	-11.622	-3.4003
UZ15 F	-10.928	-3.38733
UZ15 I	-12.111	-6.04204
UZ15 J	-11.924	-4.88887
UZ15 K	-12.752	-6.10229
UZ15 M	-13.507	-7.00084
UZ15 N	-12.464	-6.17835
UZ15 O	-14.18	-7.337
UZ15 P	-12.515	-2.70342
UZ15 Q	-13.666	-5.33588
UZ16 A	-13.217	-5.31061
UZ16 B	-13.435	-3.88908
UZ16 C	-13.761	-4.63263
UZ16 D	-13.115	-3.21777
UZ16 E	-13.078	-4.08136
UZ16 F	-12.879	-3.43784
UZ16 G	-12.628	-2.86878
UZ16 H	-12.01	-2.43643
UZ16 I	-11.928	-1.97717
UZ16 J	-11.497	-0.865034
UZ16 K	-11.165	-1.76017
UZ16 L	-11.741	-3.44696
UZ16 M	-10.66	-3.38055
UZ17 A	-12.03	-4.63818
UZ17 B	-11.653	-3.49438
UZ17 C	-12.418	-6.54311
UZ17 D	-12.42	-4.53987
UZ17 E	-12.349	-5.79044
UZ17 F	-12.512	-4.86969
UZ17 G	-12.577	-4.49759
UZ17 I	-13.071	-5.93315
UZ17 J	-13.3	-6.2006
UZ17 K	-13.023	-5.73697
UZ17 L	-13.325	-4.64243
UZ17 M	-13.03	-3.69024
UZ17 N	-12.373	-2.78873
UZ17 O	-12.221	-2.34337
UZ17 P	-11.43	-1.21549
UZ18 A	-13.407	-7.42568
UZ18 B	-13.577	-5.91058
UZ18 C	-13.29	-5.27758
UZ18 D	-13.111	-5.53747
UZ18 E	-11.836	-2.88789
UZ18 F	-13.263	-6.51015
UZ18 G	-12.928	-4.70605
UZ18 H	-12.802	-5.34876
UZ18 I	-10.857	-1.16359
UZ18 J	-12.29	-2.97313
UZ18 K	-12.935	-4.77075
UZ18 L	-12.537	-4.18521
UZ18 M	-10.032	-0.66442
UZ18 N	-12.601	-4.87859
UZ18 O	-12.926	-5.03495
UZ18 P	-13.344	-6.17586
UZ18 Q	-14.185	-8.49865
UZ19 A	-11.563	-4.80526
UZ19 B	-12.005	-4.34265
UZ19 C	-12.252	-4.29735
UZ19 D	-11.723	-5.5709
UZ19 E	-10.996	-3.91336
UZ19 F	-12.594	-5.36493
UZ19 G	-13.113	-5.90735
UZ19 H	-13.366	-6.36781
UZ19 I	-12.03	-4.53407
UZ19 J	-13.617	-6.38614
UZ19 K	-13.792	-6.19419
UZ19 L	-13.649	-5.68736
UZ19 M	-13.436	-5.25494
UZ19 N	-11.875	-3.08322
UZ19 O	-13.04	-4.35774
UZ19 P	-11.144	-4.85379
UZ19 Q	-11.449	-1.79949
UZ19 R	-12.82	-3.38857
UZ19 S	-12.82	-4.95467
UZ19 T	-11.817	-2.98681
UZ20 A	-12.749	-4.95683
UZ20 B	-12.587	-4.45921
UZ20 C	-13.087	-4.98376
UZ20 D	-11.96	-3.14182
UZ20 E	-13.477	-4.94821
UZ20 F	-13.145	-5.58478
UZ20 G	-13.155	-3.95405
UZ20 H	-11.442	-1.78972
UZ20 I	-12.483	-1.57797
UZ20 J	-12.376	-1.72338
UZ20 K	-12.402	-1.81924
UZ20 L	-10.711	0.0561195
UZ20 M	-11.884	-1.93341
UZ20 N	-12.164	-2.75847
UZ20 O	-11.981	-3.34441
UZ20P	-12.348	-4.10053
UZ21 A	-11.209	-2.91249
UZ21 B	-11.509	-2.76062
UZ21 C	-11.48	-3.45104
UZ21 D	-9.776	-1.83638
UZ21 E	-11.165	-3.3875
UZ21 F	-11.488	-4.83404
UZ21 G	-11.584	-4.91913
UZ21 H	-10.647	-4.10435
UZ21 I	-11.871	-4.82973
UZ21 J	-11.971	-4.89759
UZ21 K	-11.877	-4.21148
UZ21 L	-11.071	-2.27912
UZ21 M	-12.049	-2.63676
UZ21 N	-12.348	-2.97066
UZ21 O	-11.603	-2.11544
UZ21 P	-11.774	-2.08097
UZ22 A	-11.193	-5.14532
UZ22 B	-13.835	-5.4426
UZ22 C	-13.47	-6.20088
UZ22 D	-13.876	-4.60747
UZ22 E	-13.227	-3.03497
UZ22 F	-13.524	-6.55825
UZ22 G	-12.393	-3.40699
UZ22 H	-11.772	-4.44178
UZ22 I	-11.85	-2.42848
UZ22 J	-10.766	-3.02246
UZ22 K	-11.221	-3.39136
UZ22 L	-12.037	-5.17332
UZ23 A	-12.596	-4.5116
UZ23 B	-12.042	-4.62727
UZ23 C	-12.914	-5.11392
UZ23 D	-12.725	-5.70791
UZ23 E	-13.257	-5.46615
UZ23 F	-13.383	-5.19416
UZ23 G	-13.734	-6.11953
UZ23 H	-14.235	-6.0716
UZ23 I	-14.012	-5.37965
UZ23 J	-14.174	-5.67039
UZ23 K	-13.427	-4.40531
UZ23 L	-12.774	-4.16563
UZ23 M	-12.507	-3.56122
UZ23 N	-11.176	-1.6886
UZ24 A	-13.701	-4.5043
UZ24 B	-13.429	-5.38278
UZ24 C	-13.558	-4.80651
UZ24 D	-13.101	-4.92739
UZ24 E	-10.948	-1.95141
UZ24 F	-12.893	-3.5383
UZ24 G	-12.487	-3.35906
UZ24 H	-13.554	-4.85653
UZ24 I	-13.385	-4.57857
UZ24 J	-12.763	-2.91502
UZ24 K	-14.48	-5.77658
UZ24 L	-14.84	-7.11554
UZ24 M	-14.72	-5.16889
UZ24 N	-14.735	-4.78488
UZ24 O	-12.719	-1.27753
UZ24 P	-14.182	-3.93411
UZ24 Q	-13.579	-3.4878
UZ24 R	-14.402	-5.06574
UZ24 S	-13.26	-5.58457
UZ24 T	-13.665	-8.30742
UZ25 A	-12.819	-5.38541
UZ25 B	-12.844	-5.07391
UZ25 C	-13.577	-6.43942
UZ25 D	-14.222	-7.48423
UZ25 E	-14.022	-5.37965
UZ25 F	-13.694	-6.0554
UZ25 G	-13.609	-6.32707
UZ25 H	-13.908	-6.5007
UZ25 I	-13.932	-6.96132
UZ25 J	-13.93	-5.85901
UZ25 L	-14.386	-7.9091
UZ25 N	-12.645	-6.69373
UZ25 O	-12.519	-5.95429
UZ25 P	-12.748	-5.2935
UZ25 Q	-12.179	-5.74492
UZ26 A	-12.01	-5.16277
UZ26 B	-12.06	-6.02885
UZ26 C	-12.465	-5.55802
UZ26 D	-12.121	-4.62146
UZ26 E	-12.023	-4.54487
UZ26 F	-11.643	-3.77274
UZ26 G	-11.824	-4.62453
UZ26 H	-12.045	-4.99323
UZ27 A	-11.375	-5.29545
UZ27 B	-11.932	-4.52735
UZ27 C	-11.506	-4.30703
UZ27 D	-12.052	-4.64459
UZ27 E	-12.889	-5.91094
UZ27 F	-12.582	-5.22268
UZ27 G	-12.8	-5.13172
UZ27 H	-12.886	-5.21662
UZ27 I	-13.392	-6.10094
UZ27 J	-12.732	-5.76136
UZ27 K	-11.29	-5.58247
UZ27 L	-11.029	-5.87253
UZ27 M	-11.025	-5.40561
UZ28 A	-12.157	-5.74822
UZ28 B	-10.91	-3.35904
UZ28 C	-10.785	-3.79564
UZ28 D	-10.461	-3.53489
UZ28 E	-11.001	-4.93262
UZ28 F	-10.961	-4.92858
UZ28 G	-10.274	-3.88761
UZ28 H	-10.953	-6.66185
UZ28 I	-11.798	-6.08578
UZ28 J	-12.497	-6.71238
UZ28 K	-11.095	-5.37226
UZ28 L	-12.823	-8.07171
UZ28 N	-11.514	-6.04535
UZ28 O	-13.837	-6.32328
UZ28 P	-11.05	-5.62795
UZ29 A	-13.308	-5.45311
UZ29 B	-12.466	-6.6477
UZ29 C	-12.548	-5.00741
UZ29 D	-11.667	-4.53746
UZ29 E	-12.36	-4.26963
UZ29 F	-12.077	-6.04851
UZ29 G	-11.294	-4.05154
UZ29 H	-10.86	-4.54684
UZ29 I	-10.312	-4.2892
UZ29 J	-9.406	-3.4942
UZ29 K	-9.762	-4.15565
UZ29 L	-9.801	-4.93908
UZ29 M	-10.177	-4.99166
UZ29 N	-9.941	-4.67513
UZ29 O	-10.686	-5.29137
UZ29 P	-11.468	-5.13258
UZ29 Q	-11.169	-6.49543
UZ29 R	-12.004	-5.35236
UZ30 A	-12.94	-6.29563
UZ30 B	-13.024	-6.81617
UZ30 C	-13.153	-5.84345
UZ30 D	-13.491	-6.79198
UZ30 E	-12.764	-6.39133
UZ30 F	-13.629	-6.15998
UZ30 G	-13.329	-6.36188
UZ30 H	-12.63	-6.0401
UZ30 I	-12.165	-4.91069
UZ30 J	-11.782	-6.12843
UZ30 L	-10.592	-6.75728
UZ30 M	-11.325	-5.06107
UZ30 N	-11.443	-5.70254
UZ31 A	-13.519	-8.46085
UZ31 B	-12.573	-8.05914
UZ31 C	-13.22	-6.27145
UZ31 D	-12.576	-5.9791
UZ31 E	-12.441	-6.14525
UZ31 F	-11.869	-5.35062
UZ31 G	-11.21	-5.47399
UZ31 H	-10.934	-5.9897
UZ32 A	-8.243	-3.58677
UZ32 B	-7.765	-2.88878
UZ32 C	-7.686	-3.63234
UZ32 D	-8.402	-4.63708
UZ32 E	-8.045	-3.28446
UZ32 F	-9.628	-4.24807
UZ32 G	-10.37	-5.75741
UZ32 H	-10.478	-5.4073
UZ32 I	-11.639	-6.54986
UZ32 J	-11.957	-5.6596
UZ32 K	-11.707	-4.6882
UZ32 L	-12.073	-4.76267
UZ32 M	-12.739	-4.66931
UZ32 N	-9.811	-4.20695
UZ32 O	-12.443	-4.91605
UZ32 P	-11.764	-3.57565
UZ32 Q	-11.399	-3.44784
UZ32 R	-9.603	-2.65983
UZ35 A	-11.6474	-5.11475
UZ35 B	-11.4452	-5.49052
UZ35 C	-11.821	-6.14167
UZ35 D	-11.9148	-6.81124
UZ35 E	-12.553	-5.92225
UZ35 F	-11.6458	-6.05282
UZ35 G	-13.2974	-7.96936
UZ36 A	-13.926	-6.55725
UZ36 B	-13.87	-5.94753
UZ36 C	-13.5	-6.62095
UZ36 D	-11.4338	-5.99703
UZ36 E	-13.12	-5.55922
UZ36 F	-12.492	-4.39746
UZ36 G	-13.076	-3.57843
UZ37 A	-12.0976	-3.36476
UZ37 B	-12.0002	-3.87481
UZ37 C	-11.8654	-3.51007
UZ37 D	-11.7488	-4.01804
UZ37 E	-11.803	-4.23062
UZ37 F	-11.7558	-4.49811
UZ37 G	-12.197	-4.84033
UZ37 H	-12.3972	-6.00057
UZ37 I	-12.148	-6.03367
UZ37 J	-12.6488	-6.0649
UZ38 A	-14.5178	-6.04679
UZ38 B	-14.6002	-5.97309
UZ38 C	-14.5492	-5.53715
UZ38 D	-10.854	-4.42983
UZ38 E	-14.062	-4.20832
UZ38 F	-13.5202	-3.30459
UZ39 A	-12.387	-4.01828
UZ39 B	-11.8344	-4.95799
UZ39 C	-11.6308	-5.18824
UZ39 D	-11.201	-7.06127
UZ39 E	-11.7334	-7.15641
UZ39 F	-12.1378	-7.03899
UZ40 A	-12.9494	-5.2711
UZ40 B	-12.8648	-5.17991
UZ40 C	-12.8986	-4.76438
UZ40 D	-12.5758	-3.4422
UZ40 E	-12.3936	-2.25035
