# Supplementary material for: Spread of domestic animals across Neolithic western Anatolia: New stable isotope evidence from Uğurlu Höyük, the island of Gökçeada, Turkey
Source: PLoS One. 2019 Oct 10;14(10):e0222319. doi: 10.1371/journal.pone.0222319 (PMC6786565; doi:10.1371/journal.pone.0222319)
Supplement: S3 Table — (XLSX) [file pone.0222319.s003.xlsx]

## Sheet: SI Table 3-Multianalysis Sample
Site and Year	Faunal Specimen Number	Taxon	Phase	Lab ID Collagen	Lab ID Enamel	Sampled Teeth	Lab ID 14C
UZH11	P5-B.50-8	OC	3	UZ 84	UZ 1	LRM2
					UZ 2	LRM3
UZH11	P5-B.50-10	OC	3	UZ 85	UZ 8	LLM2
UZH11	P5-B.55-8	OC	3	UZ 86	UZ 10	LRM2
UZH11	P5-B.55-4	OC	3	UZ 87	UZ 3	LRM2
					UZ 4	LRM3
UZH11	P5-B.50-9	OC	3	UZ 204	UZ 7	LLM2	UGAMS 25381
UZH14	P5-B128-3	OC	3	UZ 205	UZ 12	LRM2	UGAMS 25382
UZH13	P5-B.106-9	Cervid	4	UZ 67	UZ 38	LLM2
UZH13	P5-B.106-10	Cervid	4	UZ 68	UZ 39	LLM3
UZH13	P5-B.106-6	OC	4	UZ 203	UZ 16	LRM2	UGAMS 25380
					UZ 17	LRM3
UZH14	BB120-21-B.57-2	Cervid	5	UZ 59	UZ 40	LLM2
UZH14	BB120-21-B.58-4	OC	5	UZ 202	UZ 27	LRM2	UGAMS 25379
					UZ 28	LRM3
UZH10	BB22-B.10-25	Canid	5	UZ 200			UGAMS 25377
